# Supplementary material for: Process evaluation of a participatory systems approach to promote health and well-being among students at vocational schools
Source: Health Educ Res. 2025 May 31;40(3):cyaf022. doi: 10.1093/her/cyaf022 (PMC12125708; doi:10.1093/her/cyaf022)
Supplement: cyaf022_Supp [file cyaf022_Supp.zip]

Archive with 4 entries (4 files):
- Supplementary File 1.doc
- Supplementary File 2.doc
- Supplementary File 3.doc
- Supplementary File 4.doc
